# Supplementary material for: The Impact of Muscarinic Antagonism on Psychosis-Relevant Behaviors and Striatal [11C] Raclopride Binding in Tau Mouse Models of Alzheimer’s Disease
Source: Biomedicines. 2023 Jul 25;11(8):2091. doi: 10.3390/biomedicines11082091 (PMC10452133; doi:10.3390/biomedicines11082091)
Supplement: Supplementary file 1 [file biomedicines-11-02091-s001.zip]

Archive with 4 entries (4 files):
- Compressed ZIP/Supplemental Table 1.docx
- Compressed ZIP/Supplemental Table 2.docx
- Compressed ZIP/Supplemental Table 3.docx
- Compressed ZIP/Supplemental Table 4.docx
